# Supplementary material for: AMPK Activation by Cimicifuga racemosa Extract Ze 450 Is Associated with Metabolic Effects and Cellular Resilience against Age-Related Pathologies in Different Tissue Cell Types
Source: Pharmaceutics. 2024 Mar 13;16(3):393. doi: 10.3390/pharmaceutics16030393 (PMC10975534; doi:10.3390/pharmaceutics16030393)
Supplement: Supplementary file 1 [file pharmaceutics-16-00393-s001.zip]

Archive with 1 entries (1 files):
- pharmaceutics-2876325-supplementary.pdf
